# Supplementary material for: Hepatocyte Sirtuin 6 Protects against Atherosclerosis and Steatohepatitis by Regulating Lipid Homeostasis
Source: Cells. 2023 Aug 5;12(15):2009. doi: 10.3390/cells12152009 (PMC10417046; doi:10.3390/cells12152009)
Supplement: Supplementary file 1 [file cells-12-02009-s001.zip]

Archive with 1 entries (1 files):
- cells-2475574-SI.pdf
